# Supplementary material for: A New Tool to Aid the Differential Diagnosis of Physiological Remodelling from Cardiac Pathology When Assessing Left Ventricle, Left Atrial and Aortic Structure and Function in Male Arab and Black Paediatric Athletes
Source: J Cardiovasc Dev Dis. 2023 Jan 20;10(2):37. doi: 10.3390/jcdd10020037 (PMC9963999; doi:10.3390/jcdd10020037)
Supplement: Supplementary file 1 [file jcdd-10-00037-s001.zip]

Archive with 3 entries (3 files):
- Data Supplement - Tables.pdf
- Supplementary File S1-Statistical analysis supplement.pdf
- Z Score Calculator.xlsx
