# Supplementary material for: A New Tool to Aid the Differential Diagnosis of Physiological Remodelling from Cardiac Pathology When Assessing Left Ventricle, Left Atrial and Aortic Structure and Function in Male Arab and Black Paediatric Athletes
Source: J Cardiovasc Dev Dis. 2023 Jan 20;10(2):37. doi: 10.3390/jcdd10020037 (PMC9963999; doi:10.3390/jcdd10020037)
Supplement: Supplementary file 1 [file jcdd-10-00037-s001.zip › Z Score Calculator.xlsx]

## Sheet: Z-Score Calculator
	Z Score Calculator when Assessing Left Ventricle, Left Atrial and Aortic Structure and Function in Male Arab and Black Paediatric Athletes
	Dataset from Arab and black male paedaitric athletes
	Aged 11-18, BSA 1.06-2.68
	Date of Birth:			2003-01-01	DD-MM-YYYY		NOTE: AGE IS AUTOMATICALLY CALCULATED WHEN DATE OF BIRTH IS ENTERED
	Date of Test (Today):			23/03/2022	DD-MM-YYYY		NOTE: YOU MAY ENTER DATE OF TEST IF TEST WAS NOT TODAY
	Age:				years
	Sex:			M	(M or F)
	Height:				cm
	Weight:				kg
	BMI:
	Body Surface Area:				Haycock
	Left Ventricle, Atrial and Aortic Root Size								Measured		Z-Score	Reference Interval		Predicted Mean
												Lower Limit	Upper Limit
	Left Ventricle Internal Diameter during end-diastole									mm		36	60.4	Predicted =		mm
	Intraventricular Septal Wall thickness during end-diastole									mm		4	11	Predicted =		mm
	Posterior Wall Thickness during end-diastole									mm		5	12	Predicted =		mm
	Left Ventricular Volume during end-diastole									ml		47	196.5	Predicted =		ml
	Left Ventricular Mass									g		49.3	246.9	Predicted =		g
	Atrial Root diameter, at the sinus of Valsalva level during end-diastole									mm		17.3	34	Predicted =		mm
	Left Atrial Dimension during end-systole									mm		20	45.3	Predicted =		mm
	Left Atrial Volume during end-systole									ml		15	74	Predicted =		ml
	Doppler, Tissue Doppler Imaging Velocities, and LV Ejection Fraction								Measured		Z-Score	Reference Interval		Predicted Mean
												Lower Limit	Upper Limit
	Peak E Velocity									mm/s		43.6	180	Predicted =		cm/s
	Peak A Velocity									mm/s		21	110	Predicted =		cm/s
	E/A ratio											1.2	6.2	Predicted =
	DecT									ms		71	313	Predicted =		ms
	Septal e’									cm/s		7.7	21	Predicted =		cm/s
	Septal a’									cm/s		3	11	Predicted =		cm/s
	Septal s’									cm/s		5.3	18.6	Predicted =		cm/s
	Septal E/e’											3.4	14.2	Predicted =
	Lateral e’									cm/s		10.6	31.9	Predicted =		cm/s
	Lateral a’									cm/s		3	15	Predicted =		cm/s
	Lateral s’											4.6	20	Predicted =
	Lateral E/e’											2.6	9.5	Predicted =
	Average E/e'											3.3	10.9	Predicted =
	LV Ejection Fraction									%		37.1	83.5	Predicted =		%

## Sheet: Predicted Means & SD Parameters
	Predicted Means and SD when Assessing Left Ventricle, Left Atrial and Aortic Structure and Function in Male Arab and Black Paediatric Athletes
	Left Ventricle, Atrial and Aortic Root Size	Units	a	b	c	d	e	f
	Left Ventricle Internal Diameter during end-diastole	mm	40.469	0.228	0.008	2.276	0.25	0.047
	Intraventricular Septal Wall thickness during end-diastole	mm	6.055	-0.02	0.031	1.1	0.062	-0.008
	Posterior Wall Thickness during end-diastole	mm	5.891	0.214	0.021	0.562	0.194	0.005
	Left Ventricular Volume during end-diastole	ml	66.236	0.2	0.046	-10.763	13.239	0.465
	Left Ventricular Mass	g	68.499	0.396	0.049	1.23	8.96	0.429
	Atrial Root diameter, at the sinus of Valsalva level during end-diastole	mm	20.531	0.128	0.017	1.719	0.431	0.003
	Left Atrial Dimension during end-systole	mm	24.094	0.533	-0.005	3.95	1.035	-0.143
	Left Atrial Volume during end-systole	ml	22.538	0.948	0.006	-4.254	4.719	0.326
	Doppler, Tissue Doppler Imaging Velocities, and LV Ejection Fraction	Units	a	b	c	d	e
	Peak E Velocity	cm/s	-0.155	1.597	110.963	17.903	-0.087
	Peak A Velocity	cm/s	0.202	-7.686	115.752	13.125	-0.193
	E/A ratio		-0.014	0.417	-0.901	0.442	0.006
	DecT	ms	1.71	-47.889	488.577	26.138	0.85
	Septal e’	cm/s	-0.045	1.239	5.547	2.153	-0.017
	Septal a’	cm/s	0.018	-0.557	10.382	1	0.017
	Septal s’	cm/s	0.008	-0.34	12.126	1.136	0.002
	Septal E/e’		0.007	-0.381	11.352	1.589	-0.015
	Lateral e’	cm/s	-0.08	2.308	3.057	2.412	0.038
	Lateral a’	cm/s	0.035	-1.21	16.25	2.299	-0.052
	Lateral s’		-0.029	0.71	6.767	1.351	0.061
	Lateral E/e’		0.011	-0.456	9.618	1.391	-0.028
	Average E/e'		0.009	-0.418	10.485	1.413	-0.025
	LV Ejection Fraction	%	61.6739	6.63906
	Sex of athlete
	M
